# Supplementary material for: Comparative Genomics Analysis of Streptococcus Isolates from the Human Small Intestine Reveals their Adaptation to a Highly Dynamic Ecosystem
Source: PLoS One. 2013 Dec 30;8(12):e83418. doi: 10.1371/journal.pone.0083418 (PMC3875467; doi:10.1371/journal.pone.0083418)
Supplement: Table S4 — Locus tags from 197 orthologous groups represented in 2-6 small-intestinal genomes. (XLSX) [file pone.0083418.s007.xlsx]

## Sheet: Sheet1
Table S4: Locus tags from 197 orthologous groups represented in 2-6 small-intestinal genomes.
Orthologous group	HSISM1	HSISB1	HSISS1	HSISS2	HSISS3	HSISS4	COG assignment
1					HSISS3_1609	HSISS4_1329	[R]
2				HSISS2_830		HSISS4_715	[P]
3					HSISS3_1651	HSISS4_697	[E]
4		HSISB1_825				HSISS4_685	[J]
5	HSISM1_1196					HSISS4_675	[G]
6				HSISS2_1418		HSISS4_661	[R]
7				HSISS2_1416		HSISS4_659	[V]
8		HSISB1_2050				HSISS4_648	[D]
9		HSISB1_813				HSISS4_544	[P]
10				HSISS2_1136		HSISS4_488	[KL]
11			HSISS1_648	HSISS2_1548	HSISS3_1428	HSISS4_605	No hit
12	HSISM1_1590	HSISB1_1331	HSISS1_1919	HSISS2_1441	HSISS3_1359		[H]
13		HSISB1_286		HSISS2_1291			[L]
14					HSISS3_430	HSISS4_1818	[C]
15				HSISS2_1854		HSISS4_1672	[H]
16				HSISS2_674		HSISS4_125	No hit
17				HSISS2_182		HSISS4_1222	No hit
18				HSISS2_773		HSISS4_1367	[V]
19				HSISS2_282		HSISS4_1290	[H]
20				HSISS2_1699		HSISS4_1512	NA
21				HSISS2_1618		HSISS4_1421	[K]
22		HSISB1_303				HSISS4_1568	[S]
23					HSISS3_252	HSISS4_1527	[V]
24	HSISM1_1439			HSISS2_1113			No hit
25			HSISS1_335			HSISS4_1799	[L]
26			HSISS1_681	HSISS2_1205		HSISS4_565	No hit
27				HSISS2_382	HSISS3_2092		NA
28				HSISS2_1680	HSISS3_1859		[R]
29				HSISS2_1673	HSISS3_1853		No hit
30				HSISS2_1636	HSISS3_1839		NA
31				HSISS2_921	HSISS3_1731		[E]
32				HSISS2_65	HSISS3_1977		No hit
33				HSISS2_127	HSISS3_1930		No hit
34				HSISS2_1448	HSISS3_1905		[L]
35				HSISS2_1681	HSISS3_1860		No hit
36				HSISS2_362	HSISS3_2103		No hit
37				HSISS2_377	HSISS3_2097		No hit
38				HSISS2_1271	HSISS3_1007		No hit
39		HSISB1_989			HSISS3_1444		[F]
40		HSISB1_1883		HSISS2_234			[R]
41		HSISB1_1846		HSISS2_669			[M]
42		HSISB1_837		HSISS2_753			[C]
43		HSISB1_692		HSISS2_2172			[E]
44		HSISB1_1229		HSISS2_1514			[C]
45		HSISB1_1108		HSISS2_920			[E]
46		HSISB1_16		HSISS2_1058			[J]
47		HSISB1_1541		HSISS2_982			[R]
48		HSISB1_1392		HSISS2_1895		HSISS4_1710	[R]
49			HSISS1_32			HSISS4_2070	[O]
50			HSISS1_31			HSISS4_2069	[OC]
51			HSISS1_205			HSISS4_245	[G]
52			HSISS1_1934			HSISS4_723	[M]
53			HSISS1_1638			HSISS4_1049	[H]
54			HSISS1_1497			HSISS4_1833	[V]
55				HSISS2_64		HSISS4_1105	[M]
56			HSISS1_165			HSISS4_357	No hit
57			HSISS1_38			HSISS4_2077	No hit
58		HSISB1_1940		HSISS2_435		HSISS4_1039	[E]
59			HSISS1_1035			HSISS4_1131	No hit
60			HSISS1_1024			HSISS4_1144	No hit
61			HSISS1_1130			HSISS4_1430	[S]
62			HSISS1_1064			HSISS4_2005	No hit
63			HSISS1_1148			HSISS4_1448	[R]
64			HSISS1_1198			HSISS4_1524	No hit
65			HSISS1_1178			HSISS4_1498	No hit
66			HSISS1_1272			HSISS4_1629	[ET]
67			HSISS1_1271			HSISS4_1628	[ET]
68	HSISM1_1249			HSISS2_2246			No hit
69			HSISS1_647	HSISS2_1549	HSISS3_1427	HSISS4_606	[M]
70			HSISS1_218		HSISS3_181		NA
71			HSISS1_1432			HSISS4_1113	[V]
72				HSISS2_549	HSISS3_974		[S]
73				HSISS2_550	HSISS3_975		[K]
74				HSISS2_374		HSISS4_984	[IR]
75		HSISB1_1254			HSISS3_1548		[K]
76			HSISS1_1677			HSISS4_1003	[P]
77			HSISS1_33			HSISS4_2071	No hit
78		HSISB1_407		HSISS2_298	HSISS3_1254	HSISS4_1307	[I]
79		HSISB1_913		HSISS2_849	HSISS3_1618	HSISS4_1320	[F]
80	HSISM1_1228	HSISB1_448					[EG]
81			HSISS1_931	HSISS2_931		HSISS4_1963	[L]
82			HSISS1_1155			HSISS4_1459	[R]
83				HSISS2_179		HSISS4_1219	[E]
84		HSISB1_1306				HSISS4_1199	[C]
85			HSISS1_974			HSISS4_1197	No hit
86			HSISS1_961			HSISS4_1210	NA
87				HSISS2_79		HSISS4_1124	[I]
88				HSISS2_421		HSISS4_1026	[E]
89		HSISB1_933	HSISS1_897				[H]
90			HSISS1_869	HSISS2_791			[H]
91			HSISS1_940			HSISS4_1974	NA
92			HSISS1_899			HSISS4_1382	[P]
93	HSISM1_1066			HSISS2_417			[E]
94		HSISB1_917		HSISS2_1857		HSISS4_1675	[G]
95				HSISS2_1095	HSISS3_150	HSISS4_230	[J]
96				HSISS2_697	HSISS3_2201	HSISS4_862	[C]
97		HSISB1_1472		HSISS2_1921	HSISS3_516		[E]
98		HSISB1_297		HSISS2_441	HSISS3_2035		[R]
99	HSISM1_1348			HSISS2_519			[V]
100			HSISS1_755			HSISS4_479	[K]
101		HSISB1_1975		HSISS2_351			[K]
102	HSISM1_2188			HSISS2_1797			No hit
103				HSISS2_642		HSISS4_92	[J]
104	HSISM1_1442			HSISS2_1469			[L]
105	HSISM1_1565	HSISB1_1521					[M]
106	HSISM1_1603	HSISB1_797					[S]
107					HSISS3_1342	HSISS4_754	No hit
108		HSISB1_967				HSISS4_893	[M]
109					HSISS3_2167	HSISS4_902	[C]
110				HSISS2_192		HSISS4_908	[P]
111		HSISB1_322		HSISS2_557			[M]
112				HSISS2_229		HSISS4_1243	No hit
113				HSISS2_959		HSISS4_254	No hit
114				HSISS2_1016		HSISS4_310	[M]
115				HSISS2_905		HSISS4_1993	[V]
116				HSISS2_1315		HSISS4_2053	[M]
117				HSISS2_2089		HSISS4_1883	No hit
118		HSISB1_1040				HSISS4_1964	[L]
119	HSISM1_627					HSISS4_1844	[M]
120		HSISB1_1731				HSISS4_1877	[EJ]
121				HSISS2_1081		HSISS4_370	[L]
122				HSISS2_1251		HSISS4_403	[E]
123		HSISB1_793	HSISS1_1383	HSISS2_1933		HSISS4_1750	[V]
124				HSISS2_1688	HSISS3_277		No hit
125			HSISS1_30			HSISS4_2068	[K]
126				HSISS2_711	HSISS3_2190		[D]
127				HSISS2_2192	HSISS3_2210		No hit
128				HSISS2_1723	HSISS3_254		No hit
129				HSISS2_1687	HSISS3_279		No hit
130				HSISS2_1684	HSISS3_281		No hit
131				HSISS2_1683	HSISS3_282		No hit
132				HSISS2_2151	HSISS3_285		[S]
133				HSISS2_2043	HSISS3_383		No hit
134				HSISS2_1831	HSISS3_598		[S]
135				HSISS2_1776	HSISS3_650		No hit
136		HSISB1_823		HSISS2_798		HSISS4_683	[H]
137				HSISS2_806	HSISS3_1658		[R]
138				HSISS2_929	HSISS3_1728		No hit
139				HSISS2_302	HSISS3_1250		[IQR]
140				HSISS2_1466	HSISS3_1333		No hit
141				HSISS2_526	HSISS3_1136		No hit
142				HSISS2_694	HSISS3_1235		[J]
143				HSISS2_237	HSISS3_1477		No hit
144				HSISS2_1168	HSISS3_1534		No hit
145				HSISS2_1443	HSISS3_1356		[L]
146				HSISS2_1429	HSISS3_1371		[ET]
147		HSISB1_110				HSISS4_199	[R]
148				HSISS2_2004	HSISS3_433		No hit
149	HSISM1_608	HSISB1_369	HSISS1_439	HSISS2_663	HSISS3_1207	HSISS4_112	[J]
150			HSISS1_1397			HSISS4_1764	No hit
151			HSISS1_1411			HSISS4_1779	No hit
152			HSISS1_1359			HSISS4_1726	No hit
153			HSISS1_1369			HSISS4_1737	No hit
154			HSISS1_138		HSISS3_852		No hit
155			HSISS1_139			HSISS4_330	[L]
156			HSISS1_1181	HSISS2_1690		HSISS4_1502	No hit
157			HSISS1_1117	HSISS2_1611		HSISS4_1414	[G]
158			HSISS1_1009			HSISS4_1161	No hit
159			HSISS1_1011			HSISS4_1159	No hit
160	HSISM1_1586	HSISB1_222					[G]
161		HSISB1_1371				HSISS4_492	[V]
162			HSISS1_1431			HSISS4_1114	[V]
163			HSISS1_1447	HSISS2_55			[R]
164			HSISS1_1493			HSISS4_1830	No hit
165			HSISS1_926	HSISS2_937	HSISS3_1723	HSISS4_1769	No hit
166		HSISB1_1297	HSISS1_916		HSISS3_1714	HSISS4_1551	[R]
167			HSISS1_1332	HSISS2_1876	HSISS3_554	HSISS4_1698	No hit
168			HSISS1_1176	HSISS2_1682	HSISS3_1861	HSISS4_1496	No hit
169			HSISS1_1	HSISS2_1300	HSISS3_690	HSISS4_2036	[L]
170			HSISS1_1199	HSISS2_1724	HSISS3_253	HSISS4_1525	No hit
171			HSISS1_653	HSISS2_1542	HSISS3_1435	HSISS4_599	No hit
172		HSISB1_683	HSISS1_560	HSISS2_253		HSISS4_1262	[T]
173	HSISM1_1907	HSISB1_1792	HSISS1_354			HSISS4_18	[KL]
174			HSISS1_1750	HSISS2_328	HSISS3_2135	HSISS4_931	No hit
175				HSISS2_743		HSISS4_1483	[KE]
176				HSISS2_1037	HSISS3_91		No hit
177			HSISS1_790	HSISS2_1224			[EH]
178			HSISS1_824		HSISS3_1625		[E]
179			HSISS1_488			HSISS4_415	No hit
180			HSISS1_637			HSISS4_617	[F]
181			HSISS1_395			HSISS4_65	[P]
182			HSISS1_483			HSISS4_420	No hit
183			HSISS1_752			HSISS4_483	No hit
184			HSISS1_779			HSISS4_450	[L]
185		HSISB1_523	HSISS1_691				[G]
186			HSISS1_721			HSISS4_519	No hit
187				HSISS2_907	HSISS3_1742	HSISS4_1991	[T]
188			HSISS1_1687	HSISS2_387		HSISS4_993	NA
189			HSISS1_1572	HSISS2_2122		HSISS4_1922	No hit
190			HSISS1_137		HSISS3_853	HSISS4_329	No hit
191			HSISS1_128	HSISS2_1028	HSISS3_84		No hit
192			HSISS1_921	HSISS2_942		HSISS4_1557	[D]
193			HSISS1_646	HSISS2_1550		HSISS4_607	No hit
194		HSISB1_1527	HSISS1_34			HSISS4_2072	[Q]
195			HSISS1_1722	HSISS2_352		HSISS4_960	[K]
196		HSISB1_1367		HSISS2_209		HSISS4_1226	[E]
197				HSISS2_439	HSISS3_2037	HSISS4_1043	[O]
HSISM1 represents the small-intestinal S. parasanguinis genome (S. mitis species group), HSISB1 represents the small-intestinal S. equinus genome (S. bovis species group), and HSISS1, HSISS2, HSISS3, and HSISS4 represents the small-intestinal S. salivarius genome from lineage 1, 2, 3, and 4 (S. salivarius species group), respectively.
