# Supplementary material for: Comparative Genomics Analysis of Streptococcus Isolates from the Human Small Intestine Reveals their Adaptation to a Highly Dynamic Ecosystem
Source: PLoS One. 2013 Dec 30;8(12):e83418. doi: 10.1371/journal.pone.0083418 (PMC3875467; doi:10.1371/journal.pone.0083418)
Supplement: Table S5 — Cluster specific orthologous groups. (XLSX) [file pone.0083418.s008.xlsx]

## Sheet: Sheet1
Table S5: Cluster specific orthologous groups
Cluster specific orthologous group (OG)	Locus tag*,**
S. mitis species group OG 1	SOR_1893	smi_1989	SPPN_01005	SPH_0195	SP670_0166	SPG_0093	SPAP_0138	SPCG_0091	SP_0096	SP70585_0155	SPP_0155	spr0085	SPD_0092	SPJ_0119	SPN23F_01060	SPT_0126	HMPREF0837_10380	SSA_0597	SGO_0483	HSISM1_1935	HMPREF0833_11073
S. mitis species group OG 2	SOR_1800	smi_1921	SPPN_01695	SPH_0308	SP670_0268	SPG_0179	SPAP_0242	SPCG_0204	SP_0191	SP70585_0251	SPP_0245	spr0174	SPD_0179	SPJ_0205	SPN23F_01850	SPT_0241	HMPREF0837_10506	SSA_2243	SGO_2043	HSISM1_116	HMPREF0833_11400
S. mitis species group OG 3	SOR_0227	smi_0280	SPPN_02415	SPH_0407	SP670_0364	SPG_0275	SPAP_0337	SPCG_0303	SP_0290	SP70585_0349	SPP_0340	spr0267	SPD_0270	SPJ_0299	SPN23F_02790	SPT_0336	HMPREF0837_10606	SSA_0198	SGO_1913	HSISM1_329	HMPREF0833_11666
S. mitis species group OG 4	SOR_1193	smi_0853	SPPN_04100	SPH_0902	SP670_1523	SPG_0730	SPAP_0776	SPCG_0749	SP_0800	SP70585_0845	SPP_0809	spr0709	SPD_0703	SPJ_0746	SPN23F_07290	SPT_1399	HMPREF0837_11692	SSA_1543	SGO_0741	HSISM1_1737	HMPREF0833_10881
S. mitis species group OG 5	SOR_1936	smi_2047	SPPN_11195	SPH_2395	SP670_2344	SPG_2143	SPAP_2240	SPCG_2164	SP_2196	SP70585_2324	SPP_2250	spr2002	SPD_2024	SPJ_2223	SPN23F_22300	SPT_2215	HMPREF0837_10210	SSA_2351	SGO_2099	HSISM1_164	HMPREF0833_11441
S. mitis species group OG 6	SOR_0114	smi_0126	SPPN_10770	SPH_2305	SP670_2257	SPG_2052	SPAP_2165	SPCG_2081	SP_2115	SP70585_2222	SPP_2170	spr1925	SPD_1943	SPJ_2138	SPN23F_21430	SPT_2124	HMPREF0837_10115	SSA_2271	SGO_2061	HSISM1_149	HMPREF0833_11427
S. mitis species group OG 7	SOR_1142	smi_1145	SPPN_05030	SPH_1101	SP670_1321	SPG_0925	SPAP_1036	SPCG_0974	SP_1000	SP70585_1040	SPP_1006	spr0904	SPD_0886	SPJ_0941	SPN23F_09260	SPT_1201	HMPREF0837_11484	SSA_1122	SGO_1171	HSISM1_1208	HMPREF0833_10467
S. mitis species group OG 8	SOR_1937	smi_2048	SPPN_11200	SPH_2396	SP670_2345	SPG_2144	SPAP_2241	SPCG_2165	SP_2197	SP70585_2325	SPP_2251	spr2003	SPD_2025	SPJ_2224	SPN23F_22310	SPT_2216	HMPREF0837_10211	SSA_2352	SGO_2100	HSISM1_165	HMPREF0833_11442
S. mitis species group OG 9	SOR_1985	smi_2084	SPPN_11370	SPH_2433	SP670_2380	SPG_2184	SPAP_2281	SPCG_2202	SP_2236	SP70585_2365	SPP_2291	spr2042	SPD_2064	SPJ_2265	SPN23F_22690	SPT_2256	HMPREF0837_10250	SSA_2379	SGO_2146	HSISM1_197	HMPREF0833_11471
S. mutans species group OG 1	SMU_1976c	SmuNN2025_0181
S. mutans species group OG 2	SMU_163c	SmuNN2025_0136
S. mutans species group OG 3	SMU_36	SmuNN2025_0031
S. mutans species group OG 4	SMU_372	SmuNN2025_1578
S. mutans species group OG 5	SMU_374	SmuNN2025_1646
S. mutans species group OG 6	SMU_404c	SmuNN2025_1556
S. mutans species group OG 7	SMU_294	SmuNN2025_1673
S. mutans species group OG 8	SMU_295	SmuNN2025_1672
S. mutans species group OG 9	SMU_314	SmuNN2025_1637
S. mutans species group OG 10	SMU_339	SmuNN2025_1611
S. mutans species group OG 11	SMU_41	SmuNN2025_0036
S. mutans species group OG 12	SMU_45	SmuNN2025_0039
S. mutans species group OG 13	SMU_1637c	SmuNN2025_0478
S. mutans species group OG 14	SMU_1897	SmuNN2025_0251
S. mutans species group OG 15	SMU_1861c	SmuNN2025_0278
S. mutans species group OG 16	SMU_1250c	SmuNN2025_0807
S. mutans species group OG 17	SMU_1249c	SmuNN2025_0808
S. mutans species group OG 18	SMU_1260c	SmuNN2025_0794
S. mutans species group OG 19	SMU_1282	SmuNN2025_0775
S. mutans species group OG 20	SMU_1267c	SmuNN2025_0788
S. mutans species group OG 21	SMU_1287	SmuNN2025_0772
S. mutans species group OG 22	SMU_1286c	SmuNN2025_0773
S. mutans species group OG 23	SMU_1882c	SmuNN2025_0261
S. mutans species group OG 24	SMU_2063	SmuNN2025_1805
S. mutans species group OG 25	SMU_1237c	SmuNN2025_0818
S. mutans species group OG 26	SMU_1246c	SmuNN2025_0810
S. mutans species group OG 27	SMU_1504c	SmuNN2025_0600
S. mutans species group OG 28	SMU_1561	SmuNN2025_0549
S. mutans species group OG 29	SMU_1480	SmuNN2025_0630
S. mutans species group OG 30	SMU_1395c	SmuNN2025_0715
S. mutans species group OG 31	SMU_1317c	SmuNN2025_0743
S. mutans species group OG 32	SMU_1345c	SmuNN2025_1652
S. mutans species group OG 33	SMU_1604c	SmuNN2025_0509
S. mutans species group OG 34	SMU_1612c	SmuNN2025_0503
S. mutans species group OG 35	SMU_1000	SmuNN2025_1023
S. mutans species group OG 36	SMU_643	SmuNN2025_1345
S. mutans species group OG 37	SMU_728	SmuNN2025_1271
S. mutans species group OG 38	SMU_161	SmuNN2025_0134
S. mutans species group OG 39	SMU_1343c	SmuNN2025_1774
S. mutans species group OG 40	SMU_2052c	SmuNN2025_1796
S. mutans species group OG 41	SMU_1562	SmuNN2025_0548
S. mutans species group OG 42	SMU_1909c	SmuNN2025_0241
S. mutans species group OG 43	SMU_1895c	SmuNN2025_0252
S. mutans species group OG 44	SMU_592c	SmuNN2025_1386
S. mutans species group OG 45	SMU_594	SmuNN2025_1384
S. mutans species group OG 46	SMU_457	SmuNN2025_1511
S. mutans species group OG 47	SMU_46	SmuNN2025_0040
S. mutans species group OG 48	SMU_47	SmuNN2025_0041
S. mutans species group OG 49	SMU_510c	SmuNN2025_1456
S. mutans species group OG 50	SMU_528c	SmuNN2025_1442
S. mutans species group OG 51	SMU_545	SmuNN2025_1427
S. mutans species group OG 52	SMU_591c	SmuNN2025_1387
S. mutans species group OG 53	SMU_1146c	SmuNN2025_0897
S. mutans species group OG 54	SMU_114	SmuNN2025_0104
S. mutans species group OG 55	SMU_105	SmuNN2025_0098
S. mutans species group OG 56	SMU_999	SmuNN2025_1024
S. mutans species group OG 57	SMU_1889c	SmuNN2025_0256
S. mutans species group OG 58	SMU_189	SmuNN2025_0160
S. mutans species group OG 59	SMU_1655c	SmuNN2025_0462
S. mutans species group OG 60	SMU_162c	SmuNN2025_0135
S. mutans species group OG 61	SMU_172	SmuNN2025_0144
S. mutans species group OG 62	SMU_1705	SmuNN2025_0416
S. mutans species group OG 63	SMU_1679c	SmuNN2025_0438
S. mutans species group OG 64	SMU_166	SmuNN2025_0139
S. mutans species group OG 65	SMU_1406c	SmuNN2025_0693
S. mutans species group OG 66	SMU_284	SmuNN2025_1682
S. mutans species group OG 67	SMU_283	SmuNN2025_1683
S. mutans species group OG 68	SMU_281	SmuNN2025_1685
S. mutans species group OG 69	SMU_279	SmuNN2025_1686
S. mutans species group OG 70	SMU_278	SmuNN2025_1687
S. mutans species group OG 71	SMU_277	SmuNN2025_1688
S. mutans species group OG 72	SMU_276c	SmuNN2025_1689
S. mutans species group OG 73	SMU_224c	SmuNN2025_1731
S. mutans species group OG 74	SMU_287	SmuNN2025_1679
S. mutans species group OG 75	SMU_285	SmuNN2025_1681
S. mutans species group OG 76	SMU_1116c	SmuNN2025_0925
S. mutans species group OG 77	SMU_1926	SmuNN2025_0225
S. mutans species group OG 78	SMU_1907	SmuNN2025_0244
S. mutans species group OG 79	SMU_1906c	SmuNN2025_0245
S. mutans species group OG 80	SMU_1910c	SmuNN2025_0240
S. mutans species group OG 81	SMU_1892c	SmuNN2025_0253
S. mutans species group OG 82	SMU_1905c	SmuNN2025_0246
S. mutans species group OG 83	SMU_1902c	SmuNN2025_0248
S. mutans species group OG 84	SMU_1968c	SmuNN2025_0189
S. mutans species group OG 85	SMU_2123	SmuNN2025_1859
S. mutans species group OG 86	SMU_2146c	SmuNN2025_1877
S. mutans species group OG 87	SMU_1927	SmuNN2025_0224
S. mutans species group OG 88	SMU_1928	SmuNN2025_0223
S. mutans species group OG 89	SMU_2083c	SmuNN2025_1822
S. mutans species group OG 90	SMU_2113c	SmuNN2025_1850
S. mutans species group OG 91	SMU_2081	SmuNN2025_1821
S. mutans species group OG 92	SMU_1131c	SmuNN2025_0911
S. mutans species group OG 93	SMU_113	SmuNN2025_0103
S. mutans species group OG 94	SMU_1091	SmuNN2025_0945
S. mutans species group OG 95	SMU_1070c	SmuNN2025_0966
S. mutans species group OG 96	SMU_106c	SmuNN2025_0099
S. mutans species group OG 97	SMU_1069c	SmuNN2025_0967
S. mutans species group OG 98	SMU_651c	SmuNN2025_1337
S. mutans species group OG 99	SMU_1316c	SmuNN2025_0744
S. mutans species group OG 100	SMU_1315c	SmuNN2025_0745
S. mutans species group OG 101	SMU_958	SmuNN2025_1071
S. mutans species group OG 102	SMU_800	SmuNN2025_1209
S. mutans species group OG 103	SMU_835	SmuNN2025_1179
S. mutans species group OG 104	SMU_984	SmuNN2025_1039
S. mutans species group OG 105	SMU_986c	SmuNN2025_1037
S. mutans species group OG 106	SMU_176	SmuNN2025_0148
S. mutans species group OG 107	SMU_173	SmuNN2025_0145
S. mutans species group OG 108	SMU_1915	SmuNN2025_0236
S. mutans species group OG 109	SMU_1912c	SmuNN2025_0239
S. mutans species group OG 110	SMU_1290c	SmuNN2025_0769
S. mutans species group OG 111	SMU_1145c	SmuNN2025_0898
S. mutans species group OG 112	SMU_222c	SmuNN2025_1733
S. mutans species group OG 113	SMU_875c	SmuNN2025_1141
S. mutans species group OG 114	SMU_1148	SmuNN2025_0895
S. mutans species group OG 115	SMU_2064c	SmuNN2025_1806
S. mutans species group OG 116	SMU_798c	SmuNN2025_0543
S. mutans species group OG 117	SMU_794	SmuNN2025_1214
S. mutans species group OG 118	SMU_679	SmuNN2025_1312
S. mutans species group OG 119	SMU_640c	SmuNN2025_1347
S. mutans species group OG 120	SMU_637c	SmuNN2025_1350
S. mutans species group OG 121	SMU_616	SmuNN2025_1370
S. mutans species group OG 122	SMU_739c	SmuNN2025_1262
S. mutans species group OG 123	SMU_735	SmuNN2025_1265
S. mutans species group OG 124	SMU_734	SmuNN2025_1266
S. mutans species group OG 125	SMU_68	SmuNN2025_0056
S. mutans species group OG 126	SMU_1284c	SmuNN2025_0774
S. mutans species group OG 127	SMU_1792c	SmuNN2025_0345
S. mutans species group OG 128	SMU_1794c	SmuNN2025_0344
S. mutans species group OG 129	SMU_18	SmuNN2025_0015
S. mutans species group OG 130	SMU_1862	SmuNN2025_0277
S. mutans species group OG 131	SMU_1888	SmuNN2025_0257
S. mutans species group OG 132	SMU_1425	SmuNN2025_0676
S. mutans species group OG 133	SMU_117c	SmuNN2025_0107
S. mutans species group OG 134	SMU_118c	SmuNN2025_0108
S. mutans species group OG 135	SMU_1219c	SmuNN2025_0834
S. mutans species group OG 136	SMU_1236c	SmuNN2025_0819
S. mutans species group OG 137	SMU_1149	SmuNN2025_0894
S. mutans species group OG 138	SMU_1150	SmuNN2025_0893
S. mutans species group OG 139	SMU_1153c	SmuNN2025_0890
S. mutans species group OG 140	SMU_1159c	SmuNN2025_0886
S. bovis species group OG 1	HSISB1_354	SGPB_0339	GALLO_0388	SMA_0413	SGGBAA2069_c03780
S. bovis species group OG 2	HSISB1_1656	SGPB_1776	GALLO_1951	SMA_1852	SGGBAA2069_c19010
S. bovis species group OG 3	HSISB1_1670	SGPB_1768	GALLO_1936	SMA_1841	SGGBAA2069_c18880
S. bovis species group OG 4	HSISB1_670	SGPB_1197	GALLO_1292	SMA_1225	SGGBAA2069_c12830
S. bovis species group OG 5	HSISB1_1974	SGPB_1435	GALLO_1540	SMA_1554	SGGBAA2069_c15650
S. bovis species group OG 6	HSISB1_2061	SGPB_1388	GALLO_1488	SMA_1493	SGGBAA2069_c15110
S. bovis species group OG 7	HSISB1_43	SGPB_0034	GALLO_0033	SMA_0107	SGGBAA2069_c00330
S. bovis species group OG 8	HSISB1_915	SGPB_0906	GALLO_1045	SMA_0976	SGGBAA2069_c10220
S. bovis species group OG 9	HSISB1_1043	SGPB_0789	GALLO_0922	SMA_0826	SGGBAA2069_c08960
S. bovis species group OG 10	HSISB1_1420	SGPB_0506	GALLO_0637	SMA_0598	SGGBAA2069_c05800
S. bovis species group OG 11	HSISB1_1480	SGPB_0457	GALLO_0581	SMA_0533	SGGBAA2069_c05160
S. bovis species group OG 12	HSISB1_1233	SGPB_0727	GALLO_0863	SMA_0791	SGGBAA2069_c08420
S. bovis species group OG 13	HSISB1_198	SGPB_0155	GALLO_0168	SMA_0189	SGGBAA2069_c01860
S. bovis species group OG 14	HSISB1_1388	SGPB_0545	GALLO_0663	SMA_0624	SGGBAA2069_c06150
S. bovis species group OG 15	HSISB1_1971	SGPB_1440	GALLO_1545	SMA_1559	SGGBAA2069_c15700
S. bovis species group OG 16	HSISB1_1681	SGPB_1756	GALLO_1931	SMA_1835	SGGBAA2069_c18830
S. bovis species group OG 17	HSISB1_1728	SGPB_1713	GALLO_1883	SMA_1794	SGGBAA2069_c18360
Pyogenic species group OG 1	SDEG_2076	MGAS10270_Spy1859	MGAS10750_Spy1883	spyM18_2166	SpyM51750	M6_Spy1790	Spy49_1745c	SPy_2107	M5005_Spy_1791	SPs1790	SpyM3_1793	M28_Spy1775	MGAS9429_Spy1802	MGAS2096_Spy1824	Sez_1859	SEQ_2144	SZO_18560	STP_1784	SUB1770	gbs2039	SAK_2023	SAG2084
Pyogenic species group OG 2	SDEG_2155	MGAS10270_Spy1962	MGAS10750_Spy1959	spyM18_2226	SpyM51815	M6_Spy1860	Spy49_1796c	SPy_2191	M5005_Spy_1843	SPs1839	SpyM3_1843	M28_Spy1875	MGAS9429_Spy1854	MGAS2096_Spy1874	Sez_1936	SEQ_2212	SZO_19180	STP_1850	SUB1851	gbs2106	SAK_2105	SAG2147
Pyogenic species group OG 3	SDEG_1454	MGAS10270_Spy1223	MGAS10750_Spy1259	spyM18_1423	SpyM50707	M6_Spy1179	Spy49_1130c	SPy_1414	M5005_Spy_1152	SPs0785	SpyM3_1078	M28_Spy1147	MGAS9429_Spy1199	MGAS2096_Spy1221	Sez_0647	SEQ_0671	SZO_13500	STP_1084	SUB1249	gbs1157	SAK_1175	SAG1090
Pyogenic species group OG 4	SDEG_0809	MGAS10270_Spy0717	MGAS10750_Spy0749	spyM18_0910	SpyM51150	M6_Spy0677	Spy49_0669	SPy_0851	M5005_Spy_0658	SPs1278	SpyM3_0576	M28_Spy0639	MGAS9429_Spy0713	MGAS2096_Spy0728	Sez_1108	SEQ_1303	SZO_08620	STP_0578	SUB0746	gbs1422	SAK_1383	SAG1352
Pyogenic species group OG 5	SDEG_1078	MGAS10270_Spy1085	MGAS10750_Spy1121	spyM18_1211	SpyM50829	M6_Spy0960	Spy49_1001c	SPy_1260	M5005_Spy_0971	SPs1095	SpyM3_0895	M28_Spy0943	MGAS9429_Spy1074	MGAS2096_Spy1030	Sez_0897	SEQ_1027	SZO_10670	STP_0815	SUB0979	gbs1202	SAK_1221	SAG1135
S. salivarius species group OG 1	STER_1949	stu1970	str1970	SALIVB_2091	HSISS4_229	HSISS1_190	HSISS2_1094	HSISS3_149
S. salivarius species group OG 2	STER_1832	stu1855	str1855	SALIVB_1992	HSISS4_296	HSISS1_104	HSISS2_1001	HSISS3_58
S. salivarius species group OG 3	STER_1817	stu1843	str1843	SALIVB_1978	HSISS4_281	HSISS1_91	HSISS2_987	HSISS3_45
S. salivarius species group OG 4	STER_1687	stu1721	str1721	SALIVB_1841	HSISS4_1875	HSISS1_1533	HSISS2_2082	HSISS3_359
S. salivarius species group OG 5	STER_1174	stu1208	str1208	SALIVB_1201	HSISS4_771	HSISS1_1889	HSISS2_1479	HSISS3_1321
S. salivarius species group OG 6	STER_1185	stu1219	str1219	SALIVB_1212	HSISS4_783	HSISS1_1878	HSISS2_1490	HSISS3_1310
S. salivarius species group OG 7	STER_0723	stu0670	str0670	SALIVB_1364	HSISS4_952	HSISS1_1730	HSISS2_342	HSISS3_2122
S. salivarius species group OG 8	STER_0727	stu0675	str0675	SALIVB_1359	HSISS4_946	HSISS1_1736	HSISS2_337	HSISS3_2127
S. salivarius species group OG 9	STER_1468	stu1507	str1507	SALIVB_0514	HSISS4_1644	HSISS1_1286	HSISS2_1821	HSISS3_608
S. salivarius species group OG 10	STER_0699	stu0650	str0650	SALIVB_1418	HSISS4_1015	HSISS1_1665	HSISS2_408	HSISS3_2072
S. salivarius species group OG 11	STER_1706	stu1731	str1731	SALIVB_1856	HSISS4_1891	HSISS1_1546	HSISS2_2098	HSISS3_345
S. salivarius species group OG 12	STER_0119	stu0086	str0086	SALIVB_0119	HSISS4_2061	HSISS1_22	HSISS2_1323	HSISS3_710
S. salivarius species group OG 13	STER_0073	stu0055	str0055	SALIVB_0074	HSISS4_430	HSISS1_471	HSISS2_1283	HSISS3_1019
S. salivarius species group OG 14	STER_1364	stu1394	str1394	SALIVB_0616	HSISS4_1518	HSISS1_1193	HSISS2_1706	HSISS3_263
S. salivarius species group OG 15	STER_1365	stu1395	str1395	SALIVB_0615	HSISS4_1519	HSISS1_1194	HSISS2_1707	HSISS3_262
S. salivarius species group OG 16	STER_0482	stu0448	str0448	SALIVB_0441	HSISS4_1251	HSISS1_569	HSISS2_240	HSISS3_1475
S. salivarius species group OG 17	STER_0329	stu0287	str0287	SALIVB_0299	HSISS4_64	HSISS1_394	HSISS2_612	HSISS3_1055
S. salivarius species group OG 18	STER_0298	stu0250	str0250	SALIVB_0270	HSISS4_30	HSISS1_366	HSISS2_582	HSISS3_1086
S. salivarius species group OG 19	STER_0551	stu0519	str0519	SALIVB_1571	HSISS4_1167	HSISS1_1004	HSISS2_125	HSISS3_1932
S. salivarius species group OG 20	STER_0543	stu0510	str0510	SALIVB_1579	HSISS4_1172	HSISS1_998	HSISS2_133	HSISS3_1925
S. salivarius species group OG 21	STER_1509	stu1551	str1551	SALIVB_1648	HSISS4_1694	HSISS1_1329	HSISS2_1873	HSISS3_557
S. salivarius species group OG 22	STER_0658	stu0609	str0609	SALIVB_1461	HSISS4_1061	HSISS1_1627	HSISS2_19	HSISS3_2021
S. salivarius species group OG 23	STER_1669	stu1704	str1704	SALIVB_1813	HSISS4_1847	HSISS1_1510	HSISS2_2042	HSISS3_384
S. salivarius species group OG 24	STER_0965	stu0951	str0951	SALIVB_1007	HSISS4_495	HSISS1_742	HSISS2_1145	HSISS3_1546
S. salivarius species group OG 25	STER_0808	stu0770	str0770	SALIVB_0849	HSISS4_443	HSISS1_877	HSISS2_780	HSISS3_1678
S. salivarius species group OG 26	STER_0830	stu0784	str0784	SALIVB_0851	HSISS4_670	HSISS1_875	HSISS2_782	HSISS3_1676
S. salivarius species group OG 27	STER_1725	stu1751	str1751	SALIVB_1878	HSISS4_1915	HSISS1_1565	HSISS2_2115	HSISS3_325
S. salivarius species group OG 28	STER_0275	stu0228	str0228	SALIVB_0251	HSISS4_9	HSISS1_345	HSISS2_555	HSISS3_1107
S. salivarius species group OG 29	STER_0322	stu0280	str0280	SALIVB_0292	HSISS4_56	HSISS1_387	HSISS2_605	HSISS3_1062
S. salivarius species group OG 30	STER_0256	stu0208	str0208	SALIVB_0226	HSISS4_204	HSISS1_324	HSISS2_531	HSISS3_1131
S. salivarius species group OG 31	STER_0325	stu0283	str0283	SALIVB_0295	HSISS4_59	HSISS1_390	HSISS2_608	HSISS3_1059
S. salivarius species group OG 32	STER_0326	stu0284	str0284	SALIVB_0296	HSISS4_61	HSISS1_391	HSISS2_609	HSISS3_1058
S. salivarius species group OG 33	STER_0323	stu0281	str0281	SALIVB_0293	HSISS4_57	HSISS1_388	HSISS2_606	HSISS3_1061
S. salivarius species group OG 34	STER_0324	stu0282	str0282	SALIVB_0294	HSISS4_58	HSISS1_389	HSISS2_607	HSISS3_1060
S. salivarius species group OG 35	STER_0327	stu0285	str0285	SALIVB_0297	HSISS4_62	HSISS1_392	HSISS2_610	HSISS3_1057
S. salivarius species group OG 36	STER_0328	stu0286	str0286	SALIVB_0298	HSISS4_63	HSISS1_393	HSISS2_611	HSISS3_1056
S. salivarius species group OG 37	STER_1266	stu1290	str1291	SALIVB_0815	HSISS4_1548	HSISS1_914	HSISS2_741	HSISS3_1712
S. salivarius species group OG 38	STER_1263	stu1286	str1286	SALIVB_0818	HSISS4_1481	HSISS1_911	HSISS2_745	HSISS3_1709
S. salivarius species group OG 39	STER_1262	stu1285	str1285	SALIVB_0819	HSISS4_1480	HSISS1_910	HSISS2_746	HSISS3_1708
S. salivarius species group OG 40	STER_1366	stu1397	str1397	SALIVB_0721	HSISS4_1413	HSISS1_1116	HSISS2_1610	HSISS3_1814
S. suis species group OG 1	SSUST3_0217	SSUBM407_0194	SSU0201	SSUSC84_0192	SSU05_0214	SSU98_0213
S. suis species group OG 2	SSUST3_0567	SSUBM407_0546	SSU1245	SSUSC84_1277	SSU05_1417	SSU98_1430
S. suis species group OG 3	SSUST3_1018	SSUBM407_1007	SSU0841	SSUSC84_0803	SSU05_0899	SSU98_0904
S. suis species group OG 4	SSUST3_0335	SSUBM407_0295	SSU0305	SSUSC84_0293	SSU05_0326	SSU98_0322
S. suis species group OG 5	SSUST3_0373	SSUBM407_0323	SSU0333	SSUSC84_0320	SSU05_0364	SSU98_0356
S. suis species group OG 6	SSUST3_0392	SSUBM407_0344	SSU0355	SSUSC84_0341	SSU05_0395	SSU98_0381
S. suis species group OG 7	SSUST3_0519	SSUBM407_0436	SSU0449	SSUSC84_0433	SSU05_0498	SSU98_0491
S. suis species group OG 8	SSUST3_0400	SSUBM407_0352	SSU0363	SSUSC84_0349	SSU05_0405	SSU98_0391
S. suis species group OG 9	SSUST3_1277	SSUBM407_1316	SSU0498	SSUSC84_0482	SSU05_0547	SSU98_0548
S. suis species group OG 10	SSUST3_0521	SSUBM407_0438	SSU0451	SSUSC84_0435	SSU05_0500	SSU98_0493
S. suis species group OG 11	SSUST3_1151	SSUBM407_0809	SSU0977	SSUSC84_1015	SSU05_1132	SSU98_1144
S. suis species group OG 12	SSUST3_1152	SSUBM407_0808	SSU0978	SSUSC84_1016	SSU05_1133	SSU98_1145
S. suis species group OG 13	SSUST3_1079	SSUBM407_0875	SSU0906	SSUSC84_0949	SSU05_1049	SSU98_1065
S. suis species group OG 14	SSUST3_1567	SSUBM407_1607	SSU1533	SSUSC84_1559	SSU05_1725	SSU98_1737
S. suis species group OG 15	SSUST3_1566	SSUBM407_1606	SSU1532	SSUSC84_1558	SSU05_1724	SSU98_1736
S. suis species group OG 16	SSUST3_1473	SSUBM407_1516	SSU1440	SSUSC84_1469	SSU05_1626	SSU98_1637
S. suis species group OG 17	SSUST3_1470	SSUBM407_1513	SSU1437	SSUSC84_1466	SSU05_1623	SSU98_1634
S. suis species group OG 18	SSUST3_1452	SSUBM407_1500	SSU1424	SSUSC84_1453	SSU05_1610	SSU98_1621
S. suis species group OG 19	SSUST3_1435	SSUBM407_1481	SSU1404	SSUSC84_1434	SSU05_1591	SSU98_1601
S. suis species group OG 20	SSUST3_1525	SSUBM407_1567	SSU1493	SSUSC84_1519	SSU05_1682	SSU98_1691
S. suis species group OG 21	SSUST3_1510	SSUBM407_1553	SSU1479	SSUSC84_1505	SSU05_1666	SSU98_1677
S. suis species group OG 22	SSUST3_1508	SSUBM407_1550	SSU1476	SSUSC84_1503	SSU05_1664	SSU98_1675
S. suis species group OG 23	SSUST3_1505	SSUBM407_1548	SSU1473	SSUSC84_1501	SSU05_1662	SSU98_1673
S. suis species group OG 24	SSUST3_0656	SSUBM407_0626	SSU1163	SSUSC84_1196	SSU05_1330	SSU98_1346
S. suis species group OG 25	SSUST3_0607	SSUBM407_0584	SSU1205	SSUSC84_1238	SSU05_1375	SSU98_1390
S. suis species group OG 26	SSUST3_0612	SSUBM407_0588	SSU1201	SSUSC84_1234	SSU05_1371	SSU98_1386
S. suis species group OG 27	SSUST3_0695	SSUBM407_0664	SSU1125	SSUSC84_1158	SSU05_1292	SSU98_1307
S. suis species group OG 28	SSUST3_1254	SSUBM407_0708	SSU1081	SSUSC84_1114	SSU05_1242	SSU98_1258
S. suis species group OG 29	SSUST3_0669	SSUBM407_0640	SSU1149	SSUSC84_1182	SSU05_1317	SSU98_1334
S. suis species group OG 30	SSUST3_0690	SSUBM407_0661	SSU1128	SSUSC84_1161	SSU05_1295	SSU98_1310
S. suis species group OG 31	SSUST3_1321	SSUBM407_1353	SSU1276	SSUSC84_1306	SSU05_1455	SSU98_1468
S. suis species group OG 32	SSUST3_1909	SSUBM407_1920	SSU1850	SSUSC84_1872	SSU05_2066	SSU98_2069
S. suis species group OG 33	SSUST3_1896	SSUBM407_1907	SSU1837	SSUSC84_1859	SSU05_2052	SSU98_2052
S. suis species group OG 34	SSUST3_1779	SSUBM407_1801	SSU1731	SSUSC84_1753	SSU05_1939	SSU98_1944
S. suis species group OG 35	SSUST3_1761	SSUBM407_1769	SSU1698	SSUSC84_1721	SSU05_1904	SSU98_1906
S. suis species group OG 36	SSUST3_1818	SSUBM407_1842	SSU1772	SSUSC84_1794	SSU05_1981	SSU98_1985
S. suis species group OG 37	SSUST3_1862	SSUBM407_1870	SSU1800	SSUSC84_1822	SSU05_2009	SSU98_2011
S. suis species group OG 38	SSUST3_1876	SSUBM407_1886	SSU1816	SSUSC84_1838	SSU05_2028	SSU98_2029
S. suis species group OG 39	SSUST3_0011	SSUBM407_0011	SSU0011	SSUSC84_0011	SSU05_0011	SSU98_0014
S. suis species group OG 40	SSUST3_0049	SSUBM407_0039	SSU0041	SSUSC84_0039	SSU05_0044	SSU98_0044
S. suis species group OG 41	SSUST3_0051	SSUBM407_0041	SSU0043	SSUSC84_0041	SSU05_0046	SSU98_0046
S. suis species group OG 42	SSUST3_0047	SSUBM407_0037	SSU0039	SSUSC84_0037	SSU05_0041	SSU98_0042
S. suis species group OG 43	SSUST3_0048	SSUBM407_0038	SSU0040	SSUSC84_0038	SSU05_0042	SSU98_0043
S. suis species group OG 44	SSUST3_0059	SSUBM407_0051	SSU0055	SSUSC84_0051	SSU05_0057	SSU98_0057
S. suis species group OG 45	SSUST3_0162	SSUBM407_0147	SSU0152	SSUSC84_0145	SSU05_0153	SSU98_0156
S. suis species group OG 46	SSUST3_1446	SSUBM407_1493	SSU1416	SSUSC84_1446	SSU05_1603	SSU98_1613
S. suis species group OG 47	SSUST3_1925	SSUBM407_1936	SSU1866	SSUSC84_1888	SSU05_2084	SSU98_2087
S. suis species group OG 48	SSUST3_1924	SSUBM407_1935	SSU1865	SSUSC84_1887	SSU05_2083	SSU98_2086
S. suis species group OG 49	SSUST3_0050	SSUBM407_0040	SSU0042	SSUSC84_0040	SSU05_0045	SSU98_0045
S. suis species group OG 50	SSUST3_1144	SSUBM407_0816	SSU0970	SSUSC84_1008	SSU05_1125	SSU98_1137
S. suis species group OG 51	SSUST3_1171	SSUBM407_0792	SSU0994	SSUSC84_1032	SSU05_1149	SSU98_1165
S. suis species group OG 52	SSUST3_1057	SSUBM407_0898	SSU0881	SSUSC84_0926	SSU05_1023	SSU98_1037
S. suis species group OG 53	SSUST3_1065	SSUBM407_0890	SSU0889	SSUSC84_0934	SSU05_1034	SSU98_1045
S. suis species group OG 54	SSUST3_1124	SSUBM407_0838	SSU0946	SSUSC84_0986	SSU05_1097	SSU98_1107
S. suis species group OG 55	SSUST3_1204	SSUBM407_0760	SSU1026	SSUSC84_1064	SSU05_1185	SSU98_1202
S. suis species group OG 56	SSUST3_1237	SSUBM407_0724	SSU1065	SSUSC84_1098	SSU05_1226	SSU98_1241
S. suis species group OG 57	SSUST3_0995	SSUBM407_1032	SSU0803	SSUSC84_0766	SSU05_0861	SSU98_0862
S. suis species group OG 58	SSUST3_0994	SSUBM407_1033	SSU0802	SSUSC84_0765	SSU05_0860	SSU98_0860
S. suis species group OG 59	SSUST3_0993	SSUBM407_1034	SSU0801	SSUSC84_0764	SSU05_0859	SSU98_0859
S. suis species group OG 60	SSUST3_0991	SSUBM407_1036	SSU0799	SSUSC84_0762	SSU05_0857	SSU98_0857
S. suis species group OG 61	SSUST3_0990	SSUBM407_1037	SSU0798	SSUSC84_0761	SSU05_0856	SSU98_0856
S. suis species group OG 62	SSUST3_0980	SSUBM407_1047	SSU0788	SSUSC84_0751	SSU05_0845	SSU98_0844
S. suis species group OG 63	SSUST3_0978	SSUBM407_1048	SSU0787	SSUSC84_0750	SSU05_0843	SSU98_0843
S. suis species group OG 64	SSUST3_0969	SSUBM407_1058	SSU0777	SSUSC84_0740	SSU05_0833	SSU98_0833
S. suis species group OG 65	SSUST3_1004	SSUBM407_1022	SSU0826	SSUSC84_0788	SSU05_0882	SSU98_0886
S. suis species group OG 66	SSUST3_0902	SSUBM407_1118	SSU0716	SSUSC84_0680	SSU05_0763	SSU98_0766
S. suis species group OG 67	SSUST3_0966	SSUBM407_1061	SSU0774	SSUSC84_0737	SSU05_0831	SSU98_0831
S. suis species group OG 68	SSUST3_0871	SSUBM407_1162	SSU0669	SSUSC84_0635	SSU05_0716	SSU98_0715
S. suis species group OG 69	SSUST3_0840	SSUBM407_1191	SSU0634	SSUSC84_0606	SSU05_0679	SSU98_0678
S. suis species group OG 70	SSUST3_0819	SSUBM407_1210	SSU0614	SSUSC84_0587	SSU05_0657	SSU98_0657
S. suis species group OG 71	SSUST3_0838	SSUBM407_1193	SSU0632	SSUSC84_0604	SSU05_0677	SSU98_0676
S. suis species group OG 72	SSUST3_0796	SSUBM407_1230	SSU0594	SSUSC84_0567	SSU05_0635	SSU98_0635
S. suis species group OG 73	SSUST3_0797	SSUBM407_1229	SSU0595	SSUSC84_0568	SSU05_0636	SSU98_0636
S. suis species group OG 74	SSUST3_1717	SSUBM407_1736	SSU1664	SSUSC84_1688	SSU05_1868	SSU98_1873
S. suis species group OG 75	SSUST3_1743	SSUBM407_1759	SSU1687	SSUSC84_1711	SSU05_1893	SSU98_1895
S. suis species group OG 76	SSUST3_1589	SSUBM407_1627	SSU1553	SSUSC84_1579	SSU05_1747	SSU98_1758
S. suis species group OG 77	SSUST3_1591	SSUBM407_1629	SSU1555	SSUSC84_1581	SSU05_1749	SSU98_1760
S. suis species group OG 78	SSUST3_1592	SSUBM407_1630	SSU1556	SSUSC84_1582	SSU05_1750	SSU98_1761
S. suis species group OG 79	SSUST3_1595	SSUBM407_1633	SSU1559	SSUSC84_1585	SSU05_1753	SSU98_1764
S. suis species group OG 80	SSUST3_1596	SSUBM407_1634	SSU1560	SSUSC84_1586	SSU05_1754	SSU98_1765
S. suis species group OG 81	SSUST3_1604	SSUBM407_1642	SSU1568	SSUSC84_1594	SSU05_1762	SSU98_1773
S. suis species group OG 82	SSUST3_1694	SSUBM407_1713	SSU1640	SSUSC84_1665	SSU05_1844	SSU98_1846
S. suis species group OG 83	SSUST3_1327	SSUBM407_1359	SSU1282	SSUSC84_1312	SSU05_1461	SSU98_1473
S. suis species group OG 84	SSUST3_1344	SSUBM407_1380	SSU1303	SSUSC84_1333	SSU05_1481	SSU98_1494
S. suis species group OG 85	SSUST3_1405	SSUBM407_1454	SSU1377	SSUSC84_1407	SSU05_1563	SSU98_1572
S. suis species group OG 86	SSUST3_1406	SSUBM407_1455	SSU1378	SSUSC84_1408	SSU05_1564	SSU98_1573
S. suis species group OG 87	SSUST3_1407	SSUBM407_1456	SSU1379	SSUSC84_1409	SSU05_1565	SSU98_1574
S. suis species group OG 88	SSUST3_1421	SSUBM407_1468	SSU1391	SSUSC84_1421	SSU05_1578	SSU98_1588
S. suis species group OG 89	SSUST3_1964	SSUBM407_1978	SSU1913	SSUSC84_1931	SSU05_2130	SSU98_2133
S. suis species group OG 90	SSUST3_1947	SSUBM407_1966	SSU1901	SSUSC84_1919	SSU05_2116	SSU98_2122
S. suis species group OG 91	SSUST3_1931	SSUBM407_1946	SSU1876	SSUSC84_1898	SSU05_2092	SSU98_2095
S. suis species group OG 92	SSUST3_1911	SSUBM407_1922	SSU1852	SSUSC84_1874	SSU05_2068	SSU98_2071
S. suis species group OG 93	SSUST3_0240	SSUBM407_0215	SSU0224	SSUSC84_0213	SSU05_0239	SSU98_0235
S. suis species group OG 94	SSUST3_0222	SSUBM407_0199	SSU0206	SSUSC84_0197	SSU05_0219	SSU98_0218
S. suis species group OG 95	SSUST3_0276	SSUBM407_0244	SSU0253	SSUSC84_0242	SSU05_0272	SSU98_0267
S. suis species group OG 96	SSUST3_0267	SSUBM407_0234	SSU0243	SSUSC84_0232	SSU05_0262	SSU98_0257
S. suis species group OG 97	SSUST3_0200	SSUBM407_0180	SSU0186	SSUSC84_0178	SSU05_0196	SSU98_0197
S. suis species group OG 98	SSUST3_0184	SSUBM407_0167	SSU0173	SSUSC84_0165	SSU05_0180	SSU98_0182
S. suis species group OG 99	SSUST3_0218	SSUBM407_0195	SSU0202	SSUSC84_0193	SSU05_0215	SSU98_0214
S. suis species group OG 100	SSUST3_0213	SSUBM407_0190	SSU0197	SSUSC84_0188	SSU05_0209	SSU98_0207
S. suis species group OG 101	SSUST3_0320	SSUBM407_0278	SSU0287	SSUSC84_0276	SSU05_0308	SSU98_0304
S. suis species group OG 102	SSUST3_1978	SSUBM407_1997	SSU1932	SSUSC84_1950	SSU05_2152	SSU98_2153
S. suis species group OG 103	SSUST3_1928	SSUBM407_1939	SSU1869	SSUSC84_1891	SSU05_2086	SSU98_2090
S. suis species group OG 104	SSUST3_1877	SSUBM407_1887	SSU1817	SSUSC84_1839	SSU05_2029	SSU98_2030
*: Locus tags on the same row belong to the same orthologous group
**: HSISM1 represents the small-intestinal S. parasanguinis genome for the (S. mitis species group), HSISB1 represents the small-intestinal S. equinus genome for the S. bovis species group, and HSISS1, HSISS2, HSISS3, and HSISS4 represents the small-intestinal S. salivarius genome from lineage 1, 2, 3, and 4, (S. salivarius species group), respectively., from the S. salivarius species group
